# Supplementary material for: Enhanced genome assembly and a new official gene set for Tribolium castaneum
Source: BMC Genomics. 2020 Jan 14;21:47. doi: 10.1186/s12864-019-6394-6 (PMC6961396; doi:10.1186/s12864-019-6394-6)
Supplement: Supplementary file 1 — Additional file 1: Table S1. Table summarizing microRNA data [file 12864_2019_6394_MOESM1_ESM.xlsx]

## Sheet: Sheet1
seeds								miranda								seed.cons
tca.name	tca.tarN	tca.w.ortho.tarN	dme.name	dme.tarN	dme.w.ortho.tarN	ortho.tar.overlap	pval(1000 permut)	tca.name	tca.tarN	tca.w.ortho.tarN	dme.name	dme.tarN	dme.w.ortho.tarN	ortho.tar.overlap	pval(1000 permut)
tca-mir-190-3p	121	82	dme-miR-190-3p	453	326	7	0.635	tca-mir-190-3p	203	147	dme-miR-190-3p	496	360	19	0.34	cons.7A:CCCAGGA
tca-mir-31-3p	187	125	dme-miR-31b-3p	595	482	21	0.381	tca-mir-31-3p	161	110	dme-miR-31b-3p	483	384	20	0.11	cons.7A:GGCTATG
tca-mir-932-3p	223	141	dme-miR-932-3p	439	346	13	0.662	tca-mir-932-3p	333	232	dme-miR-932-3p	446	343	18	0.893	cons.7A:TGCAAGC
tca-mir-2944c-5p	498	368	dme-miR-5-5p	715	542	56	0.779	tca-mir-2944c-5p	595	408	dme-miR-5-5p	856	648	96	0.269	cons.7m8:AAGGAAC
tca-mir-2944b-5p	498	368	dme-miR-5-5p	715	542	56	0.786	tca-mir-2944b-5p	567	398	dme-miR-5-5p	856	648	86	0.419	cons.7m8:AAGGAAC
tca-mir-980-3p	184	132	dme-miR-980-3p	802	607	39	0.045	tca-mir-980-3p	151	108	dme-miR-980-3p	640	490	19	0.333	cons.7m8:AGCTGCC
tca-mir-92c-3p	1076	788	dme-miR-92b-3p	1410	1089	282	0.503	tca-mir-92c-3p	655	486	dme-miR-92b-3p	850	659	124	0.154	cons.7m8:ATTGCAC
tca-mir-92a-3p	1076	788	dme-miR-92a-3p	1410	1089	282	0.504	tca-mir-92a-3p	661	493	dme-miR-92a-3p	935	726	123	0.385	cons.7m8:ATTGCAC
tca-mir-92b-3p	1076	788	dme-miR-312-3p	1410	1089	282	0.504	tca-mir-92b-3p	671	500	dme-miR-312-3p	985	768	129	0.442	cons.7m8:ATTGCAC
tca-mir-92a-3p	1076	788	dme-miR-92b-3p	1410	1089	282	0.505	tca-mir-92a-3p	661	493	dme-miR-92b-3p	850	659	123	0.155	cons.7m8:ATTGCAC
tca-mir-92b-3p	1076	788	dme-miR-310-3p	1410	1089	282	0.513	tca-mir-92b-3p	671	500	dme-miR-310-3p	875	681	120	0.309	cons.7m8:ATTGCAC
tca-mir-92b-3p	1076	788	dme-miR-313-3p	1410	1089	282	0.513	tca-mir-92b-3p	671	500	dme-miR-313-3p	1039	816	131	0.558	cons.7m8:ATTGCAC
tca-mir-92b-3p	1076	788	dme-miR-92a-3p	1410	1089	282	0.514	tca-mir-92b-3p	671	500	dme-miR-92a-3p	935	726	121	0.466	cons.7m8:ATTGCAC
tca-mir-92c-3p	1076	788	dme-miR-92a-3p	1410	1089	282	0.515	tca-mir-92c-3p	655	486	dme-miR-92a-3p	935	726	126	0.289	cons.7m8:ATTGCAC
tca-mir-92b-3p	1076	788	dme-miR-311-3p	1410	1089	282	0.521	tca-mir-92b-3p	671	500	dme-miR-311-3p	959	749	121	0.508	cons.7m8:ATTGCAC
tca-mir-309b-3p	234	166	dme-miR-309-3p	476	361	14	0.816	tca-mir-309b-3p	224	150	dme-miR-309-3p	507	381	10	0.954	cons.7m8:CACTGGG
tca-mir-309c-3p	234	166	dme-miR-309-3p	476	361	14	0.818	tca-mir-309c-3p	242	161	dme-miR-309-3p	507	381	17	0.673	cons.7m8:CACTGGG
tca-mir-309a-3p	234	166	dme-miR-309-3p	476	361	14	0.84	tca-mir-309a-3p	206	140	dme-miR-309-3p	507	381	7	0.989	cons.7m8:CACTGGG
tca-mir-31-5p	305	215	dme-miR-31a-5p	481	357	25	0.454	tca-mir-31-5p	387	261	dme-miR-31a-5p	596	451	34	0.665	cons.7m8:GGCAAGA
tca-mir-31-5p	305	215	dme-miR-31b-5p	481	357	25	0.455	tca-mir-31-5p	387	261	dme-miR-31b-5p	536	401	26	0.854	cons.7m8:GGCAAGA
tca-mir-87a-3p	536	386	dme-miR-87-3p	755	548	73	0.368	tca-mir-87a-3p	660	464	dme-miR-87-3p	839	647	87	0.752	cons.7m8:TGAGCAA
tca-mir-87b-3p	536	386	dme-miR-87-3p	755	548	73	0.391	tca-mir-87b-3p	686	489	dme-miR-87-3p	839	647	95	0.701	cons.7m8:TGAGCAA
tca-mir-283-5p	1376	996	dme-miR-283-5p	1438	1143	383	0.424	tca-mir-283-5p	1451	1070	dme-miR-283-5p	1449	1138	375	0.784	cons.8mer:AAATATCA
tca-mir-929-5p	1008	694	dme-miR-929-5p	1289	958	214	0.554	tca-mir-929-5p	747	523	dme-miR-929-5p	838	634	105	0.551	cons.8mer:AAATTGAC
tca-mir-100-5p	77	54	dme-miR-100-5p	150	117	2	0.343	tca-mir-100-5p	89	62	dme-miR-100-5p	138	98	4	0.072	cons.8mer:AACCCGTA
tca-mir-281-5p	250	169	dme-miR-281-2-5p	508	403	29	0.123	tca-mir-281-5p	229	156	dme-miR-281-2-5p	469	362	21	0.289	cons.8mer:AAGAGAGC
tca-mir-308-3p	1642	1214	dme-miR-308-3p	856	642	367	0.003	tca-mir-308-3p	886	645	dme-miR-308-3p	657	491	133	0.052	cons.8mer:AATCACAG
tca-mir-263a-5p	474	362	dme-miR-263a-5p	650	488	78	0.059	tca-mir-263a-5p	523	380	dme-miR-263a-5p	623	471	68	0.205	cons.8mer:AATGGCAC
tca-mir-92b-3p	1076	788	dme-miR-92b-3p	1410	1089	282	0.51	tca-mir-92b-3p	671	500	dme-miR-92b-3p	850	659	121	0.222	cons.8mer:AATTGCAC
tca-mir-iab-4-5p	296	211	dme-miR-iab-4-5p	862	683	69	0.033	tca-mir-iab-4-5p	305	231	dme-miR-iab-4-5p	880	690	71	0.065	cons.8mer:ACGTATAC
tca-mir-137-5p	272	191	dme-miR-137-5p	709	573	40	0.261	tca-mir-137-5p	591	394	dme-miR-137-5p	1251	988	137	0.324	cons.8mer:ACGTGTAT
tca-mir-190-5p	667	512	dme-miR-190-5p	784	593	191	0	tca-mir-190-5p	1239	886	dme-miR-190-5p	2744	2103	658	0.231	cons.8mer:AGATATGT
tca-mir-210-5p	170	102	dme-miR-210-5p	1457	1135	49	0.124	tca-mir-210-5p	175	110	dme-miR-210-5p	1262	973	39	0.318	cons.8mer:AGCTGCTG
tca-mir-133-5p	174	122	dme-miR-133-5p	830	632	31	0.181	tca-mir-133-5p	253	171	dme-miR-133-5p	912	700	47	0.183	cons.8mer:AGCTGGTT
tca-mir-9e-3p	757	538	dme-miR-4-3p	1325	1001	175	0.526	tca-mir-9e-3p	948	680	dme-miR-4-3p	1213	929	261	0.031	cons.8mer:ATAAAGCT
tca-mir-9a-3p	757	538	dme-miR-4-3p	1325	1001	175	0.558	tca-mir-9a-3p	866	612	dme-miR-4-3p	1213	929	233	0.037	cons.8mer:ATAAAGCT
tca-mir-9d-3p	757	538	dme-miR-4-3p	1325	1001	175	0.568	tca-mir-9d-3p	953	688	dme-miR-4-3p	1213	929	250	0.067	cons.8mer:ATAAAGCT
tca-mir-1000-5p	1631	1087	dme-miR-1000-5p	1956	1494	554	0.377	tca-mir-1000-5p	710	475	dme-miR-1000-5p	705	523	113	0.022	cons.8mer:ATATTGTC
tca-mir-305-5p	1210	864	dme-miR-305-5p	1143	866	243	0.524	tca-mir-305-5p	859	613	dme-miR-305-5p	1127	845	160	0.696	cons.8mer:ATTGTACT
tca-mir-927a-3p	414	288	dme-miR-927-3p	691	541	46	0.67	tca-mir-927a-3p	584	419	dme-miR-927-3p	1104	844	99	0.859	cons.8mer:CAAAGCGT
tca-mir-10-3p	1144	755	dme-miR-10-3p	1743	1346	346	0.392	tca-mir-10-3p	1064	701	dme-miR-10-3p	1502	1138	271	0.398	cons.8mer:CAAATTCG
tca-mir-11-3p	1642	1214	dme-miR-11-3p	856	642	367	0	tca-mir-11-3p	950	687	dme-miR-11-3p	594	442	120	0.122	cons.8mer:CATCACAG
tca-mir-981-5p	291	179	dme-miR-981-5p	1201	942	71	0.113	tca-mir-981-5p	192	118	dme-miR-981-5p	935	745	31	0.357	cons.8mer:CGGGTTTC
tca-mir-252a-5p	1214	895	dme-miR-252-5p	1462	1132	405	0.035	tca-mir-252a-5p	884	652	dme-miR-252-5p	992	776	207	0.052	cons.8mer:CTAAGTAC
tca-mir-929-3p	308	213	dme-miR-929-3p	374	296	26	0.149	tca-mir-929-3p	257	175	dme-miR-929-3p	255	205	11	0.511	cons.8mer:CTCCCTAA
tca-mir-263b-5p	751	529	dme-miR-263b-5p	1085	829	181	0.049	tca-mir-263b-5p	642	429	dme-miR-263b-5p	605	459	81	0.093	cons.8mer:CTTGGCAC
tca-mir-210-3p	462	310	dme-miR-210-3p	947	729	80	0.322	tca-mir-210-3p	272	182	dme-miR-210-3p	934	718	60	0.061	cons.8mer:CTTGTGCG
tca-mir-993-3p	204	129	dme-miR-993-3p	441	333	19	0.12	tca-mir-993-3p	279	182	dme-miR-993-3p	472	358	25	0.252	cons.8mer:GAAGCTCG
tca-mir-33-5p	600	385	dme-miR-33-5p	1793	1389	181	0.383	tca-mir-33-5p	486	333	dme-miR-33-5p	1170	905	94	0.622	cons.8mer:GTGCATTG
tca-mir-277-3p	1080	801	dme-miR-277-3p	2074	1653	396	0.852	tca-mir-277-3p	1266	919	dme-miR-277-3p	2176	1730	496	0.761	cons.8mer:TAAATGCA
tca-mir-965-3p	292	204	dme-miR-965-3p	467	364	26	0.351	tca-mir-965-3p	334	233	dme-miR-965-3p	572	450	35	0.441	cons.8mer:TAAGCGTA
tca-mir-124-3p	493	368	dme-miR-124-3p	595	455	94	0.003	tca-mir-124-3p	450	320	dme-miR-124-3p	530	393	57	0.052	cons.8mer:TAAGGCAC
tca-mir-993-5p	273	208	dme-miR-993-5p	190	149	14	0.142	tca-mir-993-5p	270	204	dme-miR-993-5p	237	179	15	0.202	cons.8mer:TACCCTGT
tca-mir-193-3p	196	141	dme-miR-193-3p	462	361	21	0.204	tca-mir-193-3p	170	120	dme-miR-193-3p	377	287	12	0.362	cons.8mer:TACTGGCC
tca-mir-995-3p	310	228	dme-miR-995-3p	363	263	23	0.227	tca-mir-995-3p	350	259	dme-miR-995-3p	364	266	25	0.313	cons.8mer:TAGCACCA
tca-mir-29-3p	310	228	dme-miR-285-3p	363	263	23	0.239	tca-mir-29-3p	397	300	dme-miR-285-3p	410	294	30	0.384	cons.8mer:TAGCACCA
tca-mir-998-3p	310	228	dme-miR-998-3p	363	263	23	0.242	tca-mir-998-3p	282	209	dme-miR-998-3p	372	268	23	0.192	cons.8mer:TAGCACCA
tca-mir-282-5p	127	82	dme-miR-282-5p	253	195	7	0.188	tca-mir-282-5p	155	108	dme-miR-282-5p	381	293	15	0.096	cons.8mer:TAGCCTCT
tca-mir-276-3p	327	223	dme-miR-276b-3p	493	353	40	0.032	tca-mir-276-3p	310	211	dme-miR-276b-3p	672	493	41	0.183	cons.8mer:TAGGAACT
tca-mir-276-3p	327	223	dme-miR-276a-3p	493	353	40	0.033	tca-mir-276-3p	310	211	dme-miR-276a-3p	576	429	34	0.238	cons.8mer:TAGGAACT
tca-mir-2944b-3p	1642	1214	dme-miR-6-3p	856	642	367	0	tca-mir-2944b-3p	950	684	dme-miR-6-3p	693	508	138	0.097	cons.8mer:TATCACAG
tca-mir-2b-3p	1642	1214	dme-miR-2b-3p	856	642	367	0	tca-mir-2b-3p	1045	750	dme-miR-2b-3p	596	438	130	0.104	cons.8mer:TATCACAG
tca-mir-2944a-3p	1642	1214	dme-miR-5-3p	856	642	367	0.001	tca-mir-2944a-3p	1165	840	dme-miR-5-3p	819	600	193	0.106	cons.8mer:TATCACAG
tca-mir-2944a-3p	1642	1214	dme-miR-6-3p	856	642	367	0.001	tca-mir-2944a-3p	1165	840	dme-miR-6-3p	693	508	157	0.197	cons.8mer:TATCACAG
tca-mir-2944a-3p	1642	1214	dme-miR-6-3p	856	642	367	0.001	tca-mir-2944a-3p	1165	840	dme-miR-6-3p	693	508	157	0.205	cons.8mer:TATCACAG
tca-mir-2944c-3p	1642	1214	dme-miR-5-3p	856	642	367	0.001	tca-mir-2944c-3p	1143	846	dme-miR-5-3p	819	600	187	0.207	cons.8mer:TATCACAG
tca-mir-13b-3p	1642	1214	dme-miR-13b-3p	856	642	367	0.002	tca-mir-13b-3p	1086	785	dme-miR-13b-3p	602	449	146	0.072	cons.8mer:TATCACAG
tca-mir-2a-3p	1642	1214	dme-miR-2a-3p	856	642	367	0.002	tca-mir-2a-3p	1045	750	dme-miR-2a-3p	644	478	144	0.073	cons.8mer:TATCACAG
tca-mir-2944b-3p	1642	1214	dme-miR-5-3p	856	642	367	0.002	tca-mir-2944b-3p	950	684	dme-miR-5-3p	819	600	165	0.078	cons.8mer:TATCACAG
tca-mir-13a-3p	1642	1214	dme-miR-13a-3p	856	642	367	0.002	tca-mir-13a-3p	1051	768	dme-miR-13a-3p	651	491	151	0.092	cons.8mer:TATCACAG
tca-mir-2b-3p	1642	1214	dme-miR-2b-3p	856	642	367	0.002	tca-mir-2b-3p	1045	750	dme-miR-2b-3p	596	438	130	0.123	cons.8mer:TATCACAG
tca-mir-2944c-3p	1642	1214	dme-miR-6-3p	856	642	367	0.002	tca-mir-2944c-3p	1143	846	dme-miR-6-3p	693	508	162	0.154	cons.8mer:TATCACAG
tca-mir-2944c-3p	1642	1214	dme-miR-6-3p	856	642	367	0.002	tca-mir-2944c-3p	1143	846	dme-miR-6-3p	693	508	162	0.169	cons.8mer:TATCACAG
tca-mir-2944a-3p	1642	1214	dme-miR-6-3p	856	642	367	0.002	tca-mir-2944a-3p	1165	840	dme-miR-6-3p	693	508	157	0.218	cons.8mer:TATCACAG
tca-mir-2944b-3p	1642	1214	dme-miR-6-3p	856	642	367	0.003	tca-mir-2944b-3p	950	684	dme-miR-6-3p	693	508	138	0.1	cons.8mer:TATCACAG
tca-mir-2a-3p	1642	1214	dme-miR-2a-3p	856	642	367	0.003	tca-mir-2a-3p	1045	750	dme-miR-2a-3p	644	478	144	0.1	cons.8mer:TATCACAG
tca-mir-2944c-3p	1642	1214	dme-miR-6-3p	856	642	367	0.003	tca-mir-2944c-3p	1143	846	dme-miR-6-3p	693	508	162	0.177	cons.8mer:TATCACAG
tca-mir-2944b-3p	1642	1214	dme-miR-6-3p	856	642	367	0.004	tca-mir-2944b-3p	950	684	dme-miR-6-3p	693	508	138	0.108	cons.8mer:TATCACAG
tca-mir-92c-3p	1076	788	dme-miR-310-3p	1410	1089	282	0.484	tca-mir-92c-3p	655	486	dme-miR-310-3p	875	681	123	0.213	cons.8mer:TATTGCAC
tca-mir-92c-3p	1076	788	dme-miR-313-3p	1410	1089	282	0.487	tca-mir-92c-3p	655	486	dme-miR-313-3p	1039	816	136	0.377	cons.8mer:TATTGCAC
tca-mir-92a-3p	1076	788	dme-miR-312-3p	1410	1089	282	0.491	tca-mir-92a-3p	661	493	dme-miR-312-3p	985	768	130	0.371	cons.8mer:TATTGCAC
tca-mir-92a-3p	1076	788	dme-miR-311-3p	1410	1089	282	0.499	tca-mir-92a-3p	661	493	dme-miR-311-3p	959	749	125	0.443	cons.8mer:TATTGCAC
tca-mir-92c-3p	1076	788	dme-miR-311-3p	1410	1089	282	0.5	tca-mir-92c-3p	655	486	dme-miR-311-3p	959	749	126	0.378	cons.8mer:TATTGCAC
tca-mir-92a-3p	1076	788	dme-miR-313-3p	1410	1089	282	0.516	tca-mir-92a-3p	661	493	dme-miR-313-3p	1039	816	137	0.379	cons.8mer:TATTGCAC
tca-mir-92a-3p	1076	788	dme-miR-310-3p	1410	1089	282	0.52	tca-mir-92a-3p	661	493	dme-miR-310-3p	875	681	123	0.256	cons.8mer:TATTGCAC
tca-mir-92c-3p	1076	788	dme-miR-312-3p	1410	1089	282	0.521	tca-mir-92c-3p	655	486	dme-miR-312-3p	985	768	132	0.306	cons.8mer:TATTGCAC
tca-mir-932-5p	521	351	dme-miR-932-5p	984	742	99	0.197	tca-mir-932-5p	495	342	dme-miR-932-5p	707	512	63	0.286	cons.8mer:TCAATTCC
tca-mir-309a-3p	234	166	dme-miR-3-3p	476	361	14	0.821	tca-mir-309a-3p	206	140	dme-miR-3-3p	469	347	7	0.971	cons.8mer:TCACTGGG
tca-mir-309c-3p	234	166	dme-miR-3-3p	476	361	14	0.832	tca-mir-309c-3p	242	161	dme-miR-3-3p	469	347	14	0.766	cons.8mer:TCACTGGG
tca-mir-309b-3p	234	166	dme-miR-3-3p	476	361	14	0.836	tca-mir-309b-3p	224	150	dme-miR-3-3p	469	347	9	0.949	cons.8mer:TCACTGGG
tca-mir-275-3p	284	200	dme-miR-275-3p	288	206	12	0.564	tca-mir-275-3p	354	240	dme-miR-275-3p	358	269	22	0.393	cons.8mer:TCAGGTAC
tca-mir-14-3p	681	502	dme-miR-14-3p	506	372	85	0.03	tca-mir-14-3p	653	469	dme-miR-14-3p	648	478	75	0.419	cons.8mer:TCAGTCTT
tca-mir-970-3p	349	246	dme-miR-970-3p	644	493	46	0.217	tca-mir-970-3p	357	247	dme-miR-970-3p	522	399	41	0.159	cons.8mer:TCATAAGA
tca-mir-125-5p	131	90	dme-miR-125-5p	222	156	7	0.13	tca-mir-125-5p	103	70	dme-miR-125-5p	149	107	6	0.04	cons.8mer:TCCCTGAG
tca-mir-9d-5p	652	457	dme-miR-9a-5p	1101	815	174	0.007	tca-mir-9d-5p	826	557	dme-miR-9a-5p	1895	1434	295	0.16	cons.8mer:TCTTTGGT
tca-mir-9c-5p	652	457	dme-miR-9a-5p	1101	815	174	0.008	tca-mir-9c-5p	719	477	dme-miR-9a-5p	1895	1434	269	0.065	cons.8mer:TCTTTGGT
tca-mir-9a-5p	652	457	dme-miR-9a-5p	1101	815	174	0.008	tca-mir-9a-5p	886	597	dme-miR-9a-5p	1895	1434	320	0.138	cons.8mer:TCTTTGGT
tca-mir-9e-5p	652	457	dme-miR-9a-5p	1101	815	174	0.013	tca-mir-9e-5p	1025	685	dme-miR-9a-5p	1895	1434	383	0.061	cons.8mer:TCTTTGGT
tca-mir-317-3p	598	429	dme-miR-317-3p	695	531	85	0.226	tca-mir-317-3p	902	634	dme-miR-317-3p	852	677	151	0.318	cons.8mer:TGAACACA
tca-mir-279b-3p	549	417	dme-miR-996-3p	459	353	85	0	tca-mir-279b-3p	476	352	dme-miR-996-3p	596	457	84	0.004	cons.8mer:TGACTAGA
tca-mir-279e-3p	549	417	dme-miR-279-3p	459	353	85	0	tca-mir-279e-3p	490	371	dme-miR-279-3p	460	361	72	0.007	cons.8mer:TGACTAGA
tca-mir-279e-3p	549	417	dme-miR-996-3p	459	353	85	0.001	tca-mir-279e-3p	490	371	dme-miR-996-3p	596	457	89	0.006	cons.8mer:TGACTAGA
tca-mir-279d-3p	549	417	dme-miR-996-3p	459	353	85	0.001	tca-mir-279d-3p	477	357	dme-miR-996-3p	596	457	81	0.007	cons.8mer:TGACTAGA
tca-mir-279c-3p	549	417	dme-miR-286-3p	459	353	85	0.001	tca-mir-279c-3p	507	375	dme-miR-286-3p	485	374	67	0.025	cons.8mer:TGACTAGA
tca-mir-279c-3p	549	417	dme-miR-279-3p	459	353	85	0.002	tca-mir-279c-3p	507	375	dme-miR-279-3p	460	361	72	0.006	cons.8mer:TGACTAGA
tca-mir-279c-3p	549	417	dme-miR-996-3p	459	353	85	0.002	tca-mir-279c-3p	507	375	dme-miR-996-3p	596	457	86	0.012	cons.8mer:TGACTAGA
tca-mir-279b-3p	549	417	dme-miR-286-3p	459	353	85	0.002	tca-mir-279b-3p	476	352	dme-miR-286-3p	485	374	66	0.023	cons.8mer:TGACTAGA
tca-mir-279e-3p	549	417	dme-miR-286-3p	459	353	85	0.003	tca-mir-279e-3p	490	371	dme-miR-286-3p	485	374	68	0.017	cons.8mer:TGACTAGA
tca-mir-279a-3p	549	417	dme-miR-279-3p	459	353	85	0.004	tca-mir-279a-3p	499	365	dme-miR-279-3p	460	361	71	0.007	cons.8mer:TGACTAGA
tca-mir-279b-3p	549	417	dme-miR-279-3p	459	353	85	0.004	tca-mir-279b-3p	476	352	dme-miR-279-3p	460	361	69	0.007	cons.8mer:TGACTAGA
tca-bantam-3p	314	231	dme-bantam-3p	445	329	45	0.008	tca-bantam-3p	512	370	dme-bantam-3p	792	597	84	0.182	cons.8mer:TGAGATCA
tca-let-7-5p	258	179	dme-let-7-5p	279	207	13	0.385	tca-let-7-5p	387	252	dme-let-7-5p	498	381	38	0.205	cons.8mer:TGAGGTAG
tca-mir-12-5p	509	365	dme-miR-12-5p	784	628	85	0.217	tca-mir-12-5p	819	573	dme-miR-12-5p	1130	881	156	0.664	cons.8mer:TGAGTATT
tca-mir-219-5p	544	386	dme-miR-219-5p	868	660	107	0.068	tca-mir-219-5p	440	310	dme-miR-219-5p	469	351	53	0.021	cons.8mer:TGATTGTC
tca-mir-7-5p	408	292	dme-miR-7-5p	517	401	55	0.047	tca-mir-7-5p	602	411	dme-miR-7-5p	794	594	85	0.331	cons.8mer:TGGAAGAC
tca-mir-1-3p	626	486	dme-miR-1-3p	826	627	133	0.038	tca-mir-1-3p	837	625	dme-miR-1-3p	1163	880	186	0.393	cons.8mer:TGGAATGT
tca-mir-184-3p	183	118	dme-miR-184-3p	244	198	36	0	tca-mir-184-3p	227	157	dme-miR-184-3p	354	289	31	0.003	cons.8mer:TGGACGGA
tca-mir-34-5p	400	299	dme-miR-34-5p	621	484	78	0.008	tca-mir-34-5p	434	287	dme-miR-34-5p	1052	796	70	0.611	cons.8mer:TGGCAGTG
tca-mir-316-5p	746	496	dme-miR-316-5p	1169	897	152	0.401	tca-mir-316-5p	642	419	dme-miR-316-5p	1321	996	126	0.698	cons.8mer:TGTCTTTT
tca-mir-989-3p	410	276	dme-miR-989-3p	662	504	55	0.158	tca-mir-989-3p	636	429	dme-miR-989-3p	692	538	82	0.308	cons.8mer:TGTGATGT
tca-mir-iab-8-5p	659	462	dme-miR-iab-8-5p	887	716	125	0.168	tca-mir-iab-8-5p	809	580	dme-miR-iab-8-5p	1801	1433	311	0.122	cons.8mer:TTACGTAT
tca-mir-981-3p	421	273	dme-miR-981-3p	927	699	74	0.174	tca-mir-981-3p	394	261	dme-miR-981-3p	807	604	61	0.183	cons.8mer:TTCGTTGT
tca-mir-133-3p	257	180	dme-miR-133-3p	335	252	17	0.292	tca-mir-133-3p	128	87	dme-miR-133-3p	196	150	3	0.597	cons.8mer:TTGGTCCC
tca-mir-971b-3p	493	320	dme-miR-971-3p	1145	914	115	0.122	tca-mir-971b-3p	548	369	dme-miR-971-3p	1314	1030	137	0.275	cons.8mer:TTGGTGTT
tca-mir-927b-5p	928	641	dme-miR-927-5p	1310	1008	217	0.397	tca-mir-927b-5p	1199	825	dme-miR-927-5p	1393	1084	307	0.367	cons.8mer:TTTAGAAT
tca-mir-927a-5p	928	641	dme-miR-927-5p	1310	1008	217	0.438	tca-mir-927a-5p	955	670	dme-miR-927-5p	1393	1084	254	0.315	cons.8mer:TTTAGAAT
tca-mir-375-3p	635	424	dme-miR-375-3p	1405	1116	172	0.217	tca-mir-375-3p	460	308	dme-miR-375-3p	1707	1360	152	0.213	cons.8mer:TTTGTTCG
tca-mir-315-5p	1383	928	dme-miR-315-5p	2555	1944	557	0.771	tca-mir-315-5p	1832	1205	dme-miR-315-5p	3022	2299	834	0.902	cons.8mer:TTTTGATT
tca-mir-13b-5p	535	369	dme-miR-13b-2-5p	426	345	68	0.008	tca-mir-13b-5p	905	616	dme-miR-13b-2-5p	776	599	124	0.435	nc.seed
tca-mir-281-5p	250	169	dme-miR-281-1-5p	627	500	44	0.02	tca-mir-281-5p	229	156	dme-miR-281-1-5p	624	500	25	0.483	nc.seed
tca-mir-2c-3p* (possibly wrong 5'end)	418	307	dme-miR-2c-3p	856	642	88	0.048	tca-mir-2c-3p	275	197	dme-miR-2c-3p	628	464	38	0.138	nc.seed
tca-mir-184-5p (shift, or wrong annot)	335	221	dme-miR-184-5p	898	658	66	0.05	tca-mir-184-5p	301	193	dme-miR-184-5p	773	568	40	0.289	nc.seed
tca-mir-92c-5p	162	94	dme-miR-310-5p	585	452	22	0.057	tca-mir-92c-5p	310	202	dme-miR-310-5p	679	525	36	0.41	nc.seed
tca-mir-92b-5p	162	94	dme-miR-310-5p	585	452	22	0.06	tca-mir-92b-5p	204	130	dme-miR-310-5p	679	525	29	0.149	nc.seed
tca-mir-252b-5p	1027	754	dme-miR-252-5p	1462	1132	330	0.062	tca-mir-252b-5p	564	383	dme-miR-252-5p	992	776	97	0.507	nc.seed
tca-mir-10-5p	273	208	dme-miR-10-5p	242	173	19	0.067	tca-mir-10-5p	302	229	dme-miR-10-5p	242	181	18	0.16	nc.seed
tca-mir-279b-5p	159	96	dme-miR-996-5p	616	493	23	0.069	tca-mir-279b-5p	346	223	dme-miR-996-5p	682	541	57	0.043	nc.seed
tca-mir-92b-5p	162	94	dme-miR-92b-5p	373	277	14	0.071	tca-mir-92b-5p	204	130	dme-miR-92b-5p	402	300	15	0.246	nc.seed
tca-mir-92c-5p	162	94	dme-miR-92b-5p	373	277	14	0.075	tca-mir-92c-5p	310	202	dme-miR-92b-5p	402	300	22	0.305	nc.seed
tca-mir-9a-5p	652	457	dme-miR-4-5p	1759	1350	240	0.079	tca-mir-9a-5p	886	597	dme-miR-4-5p	986	730	142	0.517	nc.seed
tca-mir-124-5p	309	197	dme-miR-124-5p	498	375	33	0.085	tca-mir-124-5p	391	262	dme-miR-124-5p	618	465	38	0.562	nc.seed
tca-mir-13b-5p	535	369	dme-miR-13b-1-5p	968	774	116	0.09	tca-mir-13b-5p	905	616	dme-miR-13b-1-5p	2516	1965	393	0.571	nc.seed
tca-mir-9e-5p	652	457	dme-miR-4-5p	1759	1350	240	0.093	tca-mir-9e-5p	1025	685	dme-miR-4-5p	986	730	179	0.252	nc.seed
tca-mir-375-5p	237	162	dme-miR-375-5p	658	461	33	0.096	tca-mir-375-5p	322	226	dme-miR-375-5p	810	590	55	0.122	nc.seed
tca-mir-9c-5p	652	457	dme-miR-4-5p	1759	1350	240	0.1	tca-mir-9c-5p	719	477	dme-miR-4-5p	986	730	115	0.452	nc.seed
tca-mir-9d-5p	652	457	dme-miR-4-5p	1759	1350	240	0.101	tca-mir-9d-5p	826	557	dme-miR-4-5p	986	730	132	0.519	nc.seed
tca-mir-100-3p	380	238	dme-miR-100-3p	240	182	20	0.106	tca-mir-100-3p	774	507	dme-miR-100-3p	271	197	34	0.409	nc.seed
tca-mir-279c-5p	199	119	dme-miR-996-5p	616	493	26	0.114	tca-mir-279c-5p	310	186	dme-miR-996-5p	682	541	41	0.158	nc.seed
tca-mir-87b-5p	214	131	dme-miR-87-5p	223	176	11	0.117	tca-mir-87b-5p	416	269	dme-miR-87-5p	312	250	27	0.189	nc.seed
tca-mir-1000-3p	224	128	dme-miR-1000-3p	932	687	37	0.13	tca-mir-1000-3p	221	136	dme-miR-1000-3p	764	580	31	0.223	nc.seed
tca-mir-279b-5p	159	96	dme-miR-286-5p	738	577	25	0.136	tca-mir-279b-5p	346	223	dme-miR-286-5p	769	588	52	0.165	nc.seed
tca-mir-92a-5p	123	85	dme-miR-312-5p	532	400	15	0.15	tca-mir-92a-5p	184	121	dme-miR-312-5p	570	439	24	0.118	nc.seed
tca-mir-92b-5p	162	94	dme-miR-92a-5p	238	186	8	0.151	tca-mir-92b-5p	204	130	dme-miR-92a-5p	304	235	13	0.176	nc.seed
tca-mir-9b-5p	1006	678	dme-miR-9b-5p	1101	815	207	0.158	tca-mir-9b-5p	1469	1000	dme-miR-9b-5p	1967	1502	534	0.188	nc.seed
tca-mir-2a-5p	190	111	dme-miR-2a-2-5p	657	504	24	0.17	tca-mir-2a-5p	124	79	dme-miR-2a-2-5p	632	475	8	0.797	nc.seed
tca-mir-92c-5p	162	94	dme-miR-92a-5p	238	186	8	0.182	tca-mir-92c-5p	310	202	dme-miR-92a-5p	304	235	11	0.81	nc.seed
tca-mir-92a-5p	123	85	dme-miR-313-5p	694	536	19	0.195	tca-mir-92a-5p	184	121	dme-miR-313-5p	695	533	23	0.349	nc.seed
tca-mir-263b-3p	453	279	dme-miR-263b-3p	892	670	72	0.199	tca-mir-263b-3p	553	349	dme-miR-263b-3p	874	669	82	0.324	nc.seed
tca-mir-14-5p	71	47	dme-miR-14-5p	382	285	6	0.212	tca-mir-14-5p	99	65	dme-miR-14-5p	382	299	9	0.164	nc.seed
tca-mir-970-5p	110	75	dme-miR-970-5p	390	312	10	0.213	tca-mir-970-5p	189	117	dme-miR-970-5p	681	547	25	0.225	nc.seed
tca-mir-252a-3p	224	128	dme-miR-252-3p	774	591	29	0.24	tca-mir-252a-3p	204	133	dme-miR-252-3p	705	542	20	0.666	nc.seed
tca-mir-315-3p	432	248	dme-miR-315-3p	1427	1077	96	0.284	tca-mir-315-3p	404	230	dme-miR-315-3p	1190	904	60	0.701	nc.seed
tca-mir-927b-3p	144	89	dme-miR-927-3p	691	541	18	0.287	tca-mir-927b-3p	177	113	dme-miR-927-3p	1104	844	37	0.22	nc.seed
tca-mir-279b-5p	159	96	dme-miR-279-5p	1057	841	29	0.322	tca-mir-279b-5p	346	223	dme-miR-279-5p	1715	1336	120	0.107	nc.seed
tca-mir-12-3p	121	83	dme-miR-12-3p	673	506	15	0.333	tca-mir-12-3p	134	95	dme-miR-12-3p	991	761	22	0.561	nc.seed
tca-mir-279e-5p	216	131	dme-miR-996-5p	616	493	23	0.333	tca-mir-279e-5p	611	403	dme-miR-996-5p	682	541	57	0.884	nc.seed
tca-mir-92a-5p	123	85	dme-miR-310-5p	585	452	14	0.338	tca-mir-92a-5p	184	121	dme-miR-310-5p	679	525	25	0.212	nc.seed
tca-mir-2944a-5p	327	223	dme-miR-6-2-5p	516	392	30	0.343	tca-mir-2944a-5p	468	322	dme-miR-6-2-5p	689	526	62	0.262	nc.seed
tca-mir-308-5p	169	112	dme-miR-308-5p	535	408	16	0.343	tca-mir-308-5p	248	160	dme-miR-308-5p	1235	936	45	0.644	nc.seed
tca-mir-87a-5p	175	114	dme-miR-87-5p	223	176	7	0.344	tca-mir-87a-5p	266	180	dme-miR-87-5p	312	250	11	0.75	nc.seed
tca-mir-1-5p	153	92	dme-miR-1-5p	572	425	14	0.346	tca-mir-1-5p	167	104	dme-miR-1-5p	754	589	22	0.338	nc.seed
tca-mir-92c-5p	162	94	dme-miR-311-5p	225	184	6	0.357	tca-mir-92c-5p	310	202	dme-miR-311-5p	393	303	19	0.528	nc.seed
tca-mir-iab-8-3p	187	117	dme-miR-iab-8-3p	890	677	28	0.361	tca-mir-iab-8-3p	340	238	dme-miR-iab-8-3p	1749	1380	121	0.245	nc.seed
tca-mir-92b-5p	162	94	dme-miR-311-5p	225	184	6	0.366	tca-mir-92b-5p	204	130	dme-miR-311-5p	393	303	10	0.7	nc.seed
tca-mir-279c-5p	199	119	dme-miR-279-5p	1057	841	35	0.368	tca-mir-279c-5p	310	186	dme-miR-279-5p	1715	1336	91	0.286	nc.seed
tca-mir-2a-5p	190	111	dme-miR-2a-1-5p	1001	766	30	0.371	tca-mir-2a-5p	124	79	dme-miR-2a-1-5p	1019	787	17	0.647	nc.seed
tca-mir-281-3p	492	315	dme-miR-281-3p	407	305	32	0.382	tca-mir-281-3p	366	243	dme-miR-281-3p	509	384	26	0.695	nc.seed
tca-mir-31-3p	187	125	dme-miR-31a-3p	595	482	21	0.386	tca-mir-31-3p	161	110	dme-miR-31a-3p	548	430	18	0.3	nc.seed
tca-mir-13a-5p	369	249	dme-miR-13a-5p	594	453	39	0.392	tca-mir-13a-5p	447	312	dme-miR-13a-5p	517	394	37	0.608	nc.seed
tca-mir-2944a-5p	327	223	dme-miR-994-5p	766	561	43	0.404	tca-mir-2944a-5p	468	322	dme-miR-994-5p	994	752	88	0.261	nc.seed
tca-mir-11-5p	190	118	dme-miR-11-5p	811	618	24	0.412	tca-mir-11-5p	165	106	dme-miR-11-5p	943	727	22	0.649	nc.seed
tca-mir-281-3p	492	315	dme-miR-281-3p	407	305	32	0.425	tca-mir-281-3p	366	243	dme-miR-281-3p	509	384	26	0.703	nc.seed
tca-mir-2b-5p	257	172	dme-miR-2b-2-5p	1157	897	51	0.445	tca-mir-2b-5p	422	280	dme-miR-2b-2-5p	1266	984	80	0.77	nc.seed
tca-mir-309b-5p	435	294	dme-miR-3-5p	694	547	53	0.455	tca-mir-309b-5p	401	282	dme-miR-3-5p	1058	849	88	0.251	nc.seed
tca-mir-2944b-3p	1642	1214	dme-miR-994-3p	1091	874	350	0.46	tca-mir-2944b-3p	950	684	dme-miR-994-3p	1482	1147	284	0.2	nc.seed
tca-mir-980-5p	130	80	dme-miR-980-5p	2879	2208	58	0.462	tca-mir-980-5p	146	97	dme-miR-980-5p	2521	1918	67	0.323	nc.seed
tca-mir-283-3p	779	573	dme-miR-283-3p	1268	943	179	0.463	tca-mir-283-3p	1432	1040	dme-miR-283-3p	1610	1187	383	0.73	nc.seed
tca-mir-2b-5p	257	172	dme-miR-2b-1-5p	1157	897	51	0.465	tca-mir-2b-5p	422	280	dme-miR-2b-1-5p	1000	765	65	0.67	nc.seed
tca-mir-252b-3p	102	60	dme-miR-252-3p	774	591	11	0.48	tca-mir-252b-3p	137	93	dme-miR-252-3p	705	542	11	0.849	nc.seed
tca-mir-2944a-3p	1642	1214	dme-miR-994-3p	1091	874	350	0.484	tca-mir-2944a-3p	1165	840	dme-miR-994-3p	1482	1147	325	0.405	nc.seed
tca-mir-989-5p	243	150	dme-miR-989-5p	562	409	20	0.488	tca-mir-989-5p	249	161	dme-miR-989-5p	356	268	12	0.637	nc.seed
tca-mir-2944c-3p	1642	1214	dme-miR-994-3p	1091	874	350	0.508	tca-mir-2944c-3p	1143	846	dme-miR-994-3p	1482	1147	318	0.501	nc.seed
tca-mir-9c-3p	123	72	dme-miR-4-3p	1325	1001	22	0.51	tca-mir-9c-3p	117	72	dme-miR-4-3p	1213	929	22	0.43	nc.seed
tca-mir-7-3p	588	430	dme-miR-7-3p	3647	2725	384	0.521	tca-mir-7-3p	688	486	dme-miR-7-3p	3245	2433	402	0.372	nc.seed
tca-mir-279e-5p	216	131	dme-miR-279-5p	1057	841	35	0.522	tca-mir-279e-5p	611	403	dme-miR-279-5p	1715	1336	156	0.851	nc.seed
tca-mir-309a-5p	468	310	dme-miR-3-5p	694	547	54	0.529	tca-mir-309a-5p	332	223	dme-miR-3-5p	1058	849	67	0.346	nc.seed
tca-mir-193-5p	105	75	dme-miR-193-5p	1033	794	18	0.532	tca-mir-193-5p	141	101	dme-miR-193-5p	1439	1086	36	0.467	nc.seed
tca-mir-279a-5p	191	117	dme-miR-279-5p	1057	841	30	0.542	tca-mir-279a-5p	354	213	dme-miR-279-5p	1715	1336	98	0.37	nc.seed
tca-mir-92c-5p	162	94	dme-miR-312-5p	532	400	11	0.543	tca-mir-92c-5p	310	202	dme-miR-312-5p	570	439	30	0.406	nc.seed
tca-mir-927c-5p	497	328	dme-miR-927-5p	1310	1008	107	0.545	tca-mir-927c-5p	373	255	dme-miR-927-5p	1393	1084	82	0.696	nc.seed
tca-mir-998-5p	658	485	dme-miR-998-5p	852	651	101	0.551	tca-mir-998-5p	724	506	dme-miR-998-5p	976	732	134	0.261	nc.seed
tca-mir-92b-5p	162	94	dme-miR-312-5p	532	400	11	0.552	tca-mir-92b-5p	204	130	dme-miR-312-5p	570	439	25	0.119	nc.seed
tca-mir-33-3p	267	189	dme-miR-33-3p	2392	1858	110	0.556	tca-mir-33-3p	257	186	dme-miR-33-3p	2159	1681	92	0.694	nc.seed
tca-mir-279c-5p	199	119	dme-miR-286-5p	738	577	21	0.56	tca-mir-279c-5p	310	186	dme-miR-286-5p	769	588	29	0.768	nc.seed
tca-mir-317-5p	84	60	dme-miR-317-5p	483	361	6	0.567	tca-mir-317-5p	63	38	dme-miR-317-5p	303	227	3	0.33	nc.seed
tca-mir-9b-3p	757	538	dme-miR-9b-3p	621	485	83	0.569	tca-mir-9b-3p	955	700	dme-miR-9b-3p	788	628	139	0.583	nc.seed
tca-mir-263a-3p	171	117	dme-miR-263a-3p	541	427	15	0.581	tca-mir-263a-3p	193	123	dme-miR-263a-3p	651	511	23	0.283	nc.seed
tca-let-7-3p	1177	838	dme-let-7-3p	2305	1828	495	0.581	tca-let-7-3p	668	494	dme-let-7-3p	2272	1792	300	0.416	nc.seed
tca-mir-971b-5p	537	380	dme-miR-971-5p	683	524	62	0.584	tca-mir-971b-5p	529	379	dme-miR-971-5p	1961	1550	190	0.563	nc.seed
tca-mir-9d-3p	757	538	dme-miR-9a-3p	1209	921	157	0.585	tca-mir-9d-3p	953	688	dme-miR-9a-3p	1129	845	173	0.765	nc.seed
tca-mir-92a-5p	123	85	dme-miR-311-5p	225	184	4	0.588	tca-mir-92a-5p	184	121	dme-miR-311-5p	393	303	8	0.792	nc.seed
tca-mir-309b-5p	435	294	dme-miR-309-5p	888	655	60	0.592	tca-mir-309b-5p	401	282	dme-miR-309-5p	713	545	58	0.212	nc.seed
tca-mir-2944a-5p	327	223	dme-miR-5-5p	715	542	37	0.593	tca-mir-2944a-5p	468	322	dme-miR-5-5p	856	648	86	0.095	nc.seed
tca-mir-29-5p	763	492	dme-miR-285-5p	417	320	49	0.597	tca-mir-29-5p	1211	774	dme-miR-285-5p	800	618	142	0.783	nc.seed
tca-mir-9a-3p	757	538	dme-miR-9a-3p	1209	921	157	0.599	tca-mir-9a-3p	866	612	dme-miR-9a-3p	1129	845	159	0.691	nc.seed
tca-mir-137-3p	1115	764	dme-miR-137-3p	1567	1207	294	0.606	tca-mir-137-3p	894	641	dme-miR-137-3p	1690	1309	257	0.747	nc.seed
tca-bantam-5p	878	545	dme-bantam-5p	1200	945	164	0.607	tca-bantam-5p	1104	705	dme-bantam-5p	2538	1975	487	0.259	nc.seed
tca-mir-125-3p	295	214	dme-miR-125-3p	1124	875	57	0.61	tca-mir-125-3p	246	180	dme-miR-125-3p	1169	903	47	0.7	nc.seed
tca-mir-92b-5p	162	94	dme-miR-313-5p	694	536	14	0.614	tca-mir-92b-5p	204	130	dme-miR-313-5p	695	533	24	0.373	nc.seed
tca-mir-9e-3p	757	538	dme-miR-9a-3p	1209	921	157	0.618	tca-mir-9e-3p	948	680	dme-miR-9a-3p	1129	845	181	0.662	nc.seed
tca-mir-277-5p	201	136	dme-miR-277-5p	496	389	15	0.622	tca-mir-277-5p	160	101	dme-miR-277-5p	479	376	9	0.724	nc.seed
tca-mir-2944a-5p	327	223	dme-miR-6-1-5p	734	574	38	0.626	tca-mir-2944a-5p	468	322	dme-miR-6-1-5p	807	634	66	0.528	nc.seed
tca-mir-92c-5p	162	94	dme-miR-313-5p	694	536	14	0.632	tca-mir-92c-5p	310	202	dme-miR-313-5p	695	533	40	0.275	nc.seed
tca-mir-iab-4-3p	137	84	dme-miR-iab-4-3p	859	677	16	0.638	tca-mir-iab-4-3p	190	114	dme-miR-iab-4-3p	1005	820	27	0.663	nc.seed
tca-mir-279e-5p	216	131	dme-miR-286-5p	738	577	22	0.639	tca-mir-279e-5p	611	403	dme-miR-286-5p	769	588	65	0.841	nc.seed
tca-mir-275-5p	535	365	dme-miR-275-5p	372	287	31	0.65	tca-mir-275-5p	371	262	dme-miR-275-5p	368	275	24	0.417	nc.seed
tca-mir-316-3p	204	131	dme-miR-316-3p	546	411	15	0.655	tca-mir-316-3p	290	195	dme-miR-316-3p	810	610	48	0.156	nc.seed
tca-mir-2c-5p	999	687	dme-miR-2c-5p	986	744	158	0.698	tca-mir-2c-5p	565	390	dme-miR-2c-5p	1307	977	124	0.549	nc.seed
tca-mir-276-5p	84	53	dme-miR-276a-5p	318	233	2	0.723	tca-mir-276-5p	108	70	dme-miR-276a-5p	474	355	12	0.116	nc.seed
tca-mir-92a-5p	123	85	dme-miR-92a-5p	238	186	3	0.723	tca-mir-92a-5p	184	121	dme-miR-92a-5p	304	235	12	0.191	nc.seed
tca-mir-219-3p	141	95	dme-miR-219-3p	602	460	11	0.727	tca-mir-219-3p	226	156	dme-miR-219-3p	589	445	27	0.25	nc.seed
tca-mir-276-5p	84	53	dme-miR-276b-5p	318	233	2	0.729	tca-mir-276-5p	108	70	dme-miR-276b-5p	474	355	12	0.116	nc.seed
tca-mir-927c-3p	535	364	dme-miR-927-3p	691	541	57	0.741	tca-mir-927c-3p	595	419	dme-miR-927-3p	1104	844	115	0.499	nc.seed
tca-mir-2944c-5p	498	368	dme-miR-6-2-5p	516	392	40	0.744	tca-mir-2944c-5p	595	408	dme-miR-6-2-5p	689	526	69	0.521	nc.seed
tca-mir-2944b-5p	498	368	dme-miR-6-2-5p	516	392	40	0.745	tca-mir-2944b-5p	567	398	dme-miR-6-2-5p	689	526	62	0.683	nc.seed
tca-mir-995-5p	283	180	dme-miR-995-5p	592	425	20	0.746	tca-mir-995-5p	360	239	dme-miR-995-5p	685	519	34	0.744	nc.seed
tca-mir-2944a-5p	327	223	dme-miR-6-3-5p	418	315	18	0.748	tca-mir-2944a-5p	468	322	dme-miR-6-3-5p	551	425	42	0.612	nc.seed
tca-mir-2944b-5p	498	368	dme-miR-6-1-5p	734	574	60	0.751	tca-mir-2944b-5p	567	398	dme-miR-6-1-5p	807	634	65	0.893	nc.seed
tca-mir-2944b-5p	498	368	dme-miR-6-3-5p	418	315	31	0.771	tca-mir-2944b-5p	567	398	dme-miR-6-3-5p	551	425	48	0.747	nc.seed
tca-mir-2944c-5p	498	368	dme-miR-6-1-5p	734	574	60	0.773	tca-mir-2944c-5p	595	408	dme-miR-6-1-5p	807	634	72	0.828	nc.seed
tca-mir-2944c-5p	498	368	dme-miR-6-3-5p	418	315	31	0.776	tca-mir-2944c-5p	595	408	dme-miR-6-3-5p	551	425	49	0.743	nc.seed
tca-mir-965-5p	448	290	dme-miR-965-5p	707	547	44	0.787	tca-mir-965-5p	698	457	dme-miR-965-5p	1136	901	117	0.841	nc.seed
tca-mir-9c-3p	123	72	dme-miR-9a-3p	1209	921	15	0.795	tca-mir-9c-3p	117	72	dme-miR-9a-3p	1129	845	15	0.767	nc.seed
tca-mir-305-3p	203	138	dme-miR-305-3p	674	482	16	0.797	tca-mir-305-3p	249	187	dme-miR-305-3p	768	579	36	0.433	nc.seed
tca-mir-309c-5p	1149	784	dme-miR-3-5p	694	547	124	0.797	tca-mir-309c-5p	887	614	dme-miR-3-5p	1058	849	171	0.493	nc.seed
tca-mir-279d-5p	213	133	dme-miR-996-5p	616	493	16	0.806	tca-mir-279d-5p	430	280	dme-miR-996-5p	682	541	50	0.44	nc.seed
tca-mir-92a-5p	123	85	dme-miR-92b-5p	373	277	4	0.822	tca-mir-92a-5p	184	121	dme-miR-92b-5p	402	300	12	0.435	nc.seed
tca-mir-34-3p	196	128	dme-miR-34-3p	408	309	8	0.849	tca-mir-34-3p	185	121	dme-miR-34-3p	460	335	17	0.169	nc.seed
tca-mir-309c-5p	1149	784	dme-miR-309-5p	888	655	142	0.864	tca-mir-309c-5p	887	614	dme-miR-309-5p	713	545	114	0.426	nc.seed
tca-mir-282-3p	153	105	dme-miR-282-3p	441	355	7	0.882	tca-mir-282-3p	113	81	dme-miR-282-3p	404	314	11	0.189	nc.seed
tca-mir-309a-5p	468	310	dme-miR-309-5p	888	655	50	0.921	tca-mir-309a-5p	332	223	dme-miR-309-5p	713	545	34	0.697	nc.seed
tca-mir-2944b-5p	498	368	dme-miR-994-5p	766	561	49	0.951	tca-mir-2944b-5p	567	398	dme-miR-994-5p	994	752	88	0.734	nc.seed
tca-mir-2944c-5p	498	368	dme-miR-994-5p	766	561	49	0.956	tca-mir-2944c-5p	595	408	dme-miR-994-5p	994	752	97	0.577	nc.seed
	577.723	410.364		843.265	645.909				539.308			879.348	674.162

## Sheet: Sheet2
tca.name	tca.tarN	tca.w.ortho.tarN	dme.name	dme.tarN	dme.w.ortho.tarN	ortho.tar.overlap	pval(1000 permut)	tca.name	tca.tarN	tca.w.ortho.tarN	dme.name	dme.tarN	dme.w.ortho.tarN	ortho.tar.overlap	pval(1000 permut)
tca-mir-190-3p	121	82	dme-miR-190-3p	453	326	7	0.635	tca-mir-190-3p	203	147	dme-miR-190-3p	496	360	19	0.34	cons.7A:CCCAGGA
tca-mir-31-3p	187	125	dme-miR-31b-3p	595	482	21	0.381	tca-mir-31-3p	161	110	dme-miR-31b-3p	483	384	20	0.11	cons.7A:GGCTATG
tca-mir-932-3p	223	141	dme-miR-932-3p	439	346	13	0.662	tca-mir-932-3p	333	232	dme-miR-932-3p	446	343	18	0.893	cons.7A:TGCAAGC
tca-mir-2944c-5p	498	368	dme-miR-5-5p	715	542	56	0.779	tca-mir-2944c-5p	595	408	dme-miR-5-5p	856	648	96	0.269	cons.7m8:AAGGAAC
tca-mir-2944b-5p	498	368	dme-miR-5-5p	715	542	56	0.786	tca-mir-2944b-5p	567	398	dme-miR-5-5p	856	648	86	0.419	cons.7m8:AAGGAAC
tca-mir-980-3p	184	132	dme-miR-980-3p	802	607	39	0.045	tca-mir-980-3p	151	108	dme-miR-980-3p	640	490	19	0.333	cons.7m8:AGCTGCC
tca-mir-92c-3p	1076	788	dme-miR-92b-3p	1410	1089	282	0.503	tca-mir-92c-3p	655	486	dme-miR-92b-3p	850	659	124	0.154	cons.7m8:ATTGCAC
tca-mir-92a-3p	1076	788	dme-miR-92a-3p	1410	1089	282	0.504	tca-mir-92a-3p	661	493	dme-miR-92a-3p	935	726	123	0.385	cons.7m8:ATTGCAC
tca-mir-92b-3p	1076	788	dme-miR-312-3p	1410	1089	282	0.504	tca-mir-92b-3p	671	500	dme-miR-312-3p	985	768	129	0.442	cons.7m8:ATTGCAC
tca-mir-92a-3p	1076	788	dme-miR-92b-3p	1410	1089	282	0.505	tca-mir-92a-3p	661	493	dme-miR-92b-3p	850	659	123	0.155	cons.7m8:ATTGCAC
tca-mir-92b-3p	1076	788	dme-miR-310-3p	1410	1089	282	0.513	tca-mir-92b-3p	671	500	dme-miR-310-3p	875	681	120	0.309	cons.7m8:ATTGCAC
tca-mir-92b-3p	1076	788	dme-miR-313-3p	1410	1089	282	0.513	tca-mir-92b-3p	671	500	dme-miR-313-3p	1039	816	131	0.558	cons.7m8:ATTGCAC
tca-mir-92b-3p	1076	788	dme-miR-92a-3p	1410	1089	282	0.514	tca-mir-92b-3p	671	500	dme-miR-92a-3p	935	726	121	0.466	cons.7m8:ATTGCAC
tca-mir-92c-3p	1076	788	dme-miR-92a-3p	1410	1089	282	0.515	tca-mir-92c-3p	655	486	dme-miR-92a-3p	935	726	126	0.289	cons.7m8:ATTGCAC
tca-mir-92b-3p	1076	788	dme-miR-311-3p	1410	1089	282	0.521	tca-mir-92b-3p	671	500	dme-miR-311-3p	959	749	121	0.508	cons.7m8:ATTGCAC
tca-mir-309b-3p	234	166	dme-miR-309-3p	476	361	14	0.816	tca-mir-309b-3p	224	150	dme-miR-309-3p	507	381	10	0.954	cons.7m8:CACTGGG
tca-mir-309c-3p	234	166	dme-miR-309-3p	476	361	14	0.818	tca-mir-309c-3p	242	161	dme-miR-309-3p	507	381	17	0.673	cons.7m8:CACTGGG
tca-mir-309a-3p	234	166	dme-miR-309-3p	476	361	14	0.84	tca-mir-309a-3p	206	140	dme-miR-309-3p	507	381	7	0.989	cons.7m8:CACTGGG
tca-mir-31-5p	305	215	dme-miR-31a-5p	481	357	25	0.454	tca-mir-31-5p	387	261	dme-miR-31a-5p	596	451	34	0.665	cons.7m8:GGCAAGA
tca-mir-31-5p	305	215	dme-miR-31b-5p	481	357	25	0.455	tca-mir-31-5p	387	261	dme-miR-31b-5p	536	401	26	0.854	cons.7m8:GGCAAGA
tca-mir-87a-3p	536	386	dme-miR-87-3p	755	548	73	0.368	tca-mir-87a-3p	660	464	dme-miR-87-3p	839	647	87	0.752	cons.7m8:TGAGCAA
tca-mir-87b-3p	536	386	dme-miR-87-3p	755	548	73	0.391	tca-mir-87b-3p	686	489	dme-miR-87-3p	839	647	95	0.701	cons.7m8:TGAGCAA
tca-mir-283-5p	1376	996	dme-miR-283-5p	1438	1143	383	0.424	tca-mir-283-5p	1451	1070	dme-miR-283-5p	1449	1138	375	0.784	cons.8mer:AAATATCA
tca-mir-929-5p	1008	694	dme-miR-929-5p	1289	958	214	0.554	tca-mir-929-5p	747	523	dme-miR-929-5p	838	634	105	0.551	cons.8mer:AAATTGAC
tca-mir-100-5p	77	54	dme-miR-100-5p	150	117	2	0.343	tca-mir-100-5p	89	62	dme-miR-100-5p	138	98	4	0.072	cons.8mer:AACCCGTA
tca-mir-281-5p	250	169	dme-miR-281-2-5p	508	403	29	0.123	tca-mir-281-5p	229	156	dme-miR-281-2-5p	469	362	21	0.289	cons.8mer:AAGAGAGC
tca-mir-308-3p	1642	1214	dme-miR-308-3p	856	642	367	0.003	tca-mir-308-3p	886	645	dme-miR-308-3p	657	491	133	0.052	cons.8mer:AATCACAG
tca-mir-263a-5p	474	362	dme-miR-263a-5p	650	488	78	0.059	tca-mir-263a-5p	523	380	dme-miR-263a-5p	623	471	68	0.205	cons.8mer:AATGGCAC
tca-mir-92b-3p	1076	788	dme-miR-92b-3p	1410	1089	282	0.51	tca-mir-92b-3p	671	500	dme-miR-92b-3p	850	659	121	0.222	cons.8mer:AATTGCAC
tca-mir-iab-4-5p	296	211	dme-miR-iab-4-5p	862	683	69	0.033	tca-mir-iab-4-5p	305	231	dme-miR-iab-4-5p	880	690	71	0.065	cons.8mer:ACGTATAC
tca-mir-137-5p	272	191	dme-miR-137-5p	709	573	40	0.261	tca-mir-137-5p	591	394	dme-miR-137-5p	1251	988	137	0.324	cons.8mer:ACGTGTAT
tca-mir-190-5p	667	512	dme-miR-190-5p	784	593	191	0	tca-mir-190-5p	1239	886	dme-miR-190-5p	2744	2103	658	0.231	cons.8mer:AGATATGT
tca-mir-210-5p	170	102	dme-miR-210-5p	1457	1135	49	0.124	tca-mir-210-5p	175	110	dme-miR-210-5p	1262	973	39	0.318	cons.8mer:AGCTGCTG
tca-mir-133-5p	174	122	dme-miR-133-5p	830	632	31	0.181	tca-mir-133-5p	253	171	dme-miR-133-5p	912	700	47	0.183	cons.8mer:AGCTGGTT
tca-mir-9e-3p	757	538	dme-miR-4-3p	1325	1001	175	0.526	tca-mir-9e-3p	948	680	dme-miR-4-3p	1213	929	261	0.031	cons.8mer:ATAAAGCT
tca-mir-9a-3p	757	538	dme-miR-4-3p	1325	1001	175	0.558	tca-mir-9a-3p	866	612	dme-miR-4-3p	1213	929	233	0.037	cons.8mer:ATAAAGCT
tca-mir-9d-3p	757	538	dme-miR-4-3p	1325	1001	175	0.568	tca-mir-9d-3p	953	688	dme-miR-4-3p	1213	929	250	0.067	cons.8mer:ATAAAGCT
tca-mir-1000-5p	1631	1087	dme-miR-1000-5p	1956	1494	554	0.377	tca-mir-1000-5p	710	475	dme-miR-1000-5p	705	523	113	0.022	cons.8mer:ATATTGTC
tca-mir-305-5p	1210	864	dme-miR-305-5p	1143	866	243	0.524	tca-mir-305-5p	859	613	dme-miR-305-5p	1127	845	160	0.696	cons.8mer:ATTGTACT
tca-mir-927a-3p	414	288	dme-miR-927-3p	691	541	46	0.67	tca-mir-927a-3p	584	419	dme-miR-927-3p	1104	844	99	0.859	cons.8mer:CAAAGCGT
tca-mir-10-3p	1144	755	dme-miR-10-3p	1743	1346	346	0.392	tca-mir-10-3p	1064	701	dme-miR-10-3p	1502	1138	271	0.398	cons.8mer:CAAATTCG
tca-mir-11-3p	1642	1214	dme-miR-11-3p	856	642	367	0	tca-mir-11-3p	950	687	dme-miR-11-3p	594	442	120	0.122	cons.8mer:CATCACAG
tca-mir-981-5p	291	179	dme-miR-981-5p	1201	942	71	0.113	tca-mir-981-5p	192	118	dme-miR-981-5p	935	745	31	0.357	cons.8mer:CGGGTTTC
tca-mir-252a-5p	1214	895	dme-miR-252-5p	1462	1132	405	0.035	tca-mir-252a-5p	884	652	dme-miR-252-5p	992	776	207	0.052	cons.8mer:CTAAGTAC
tca-mir-929-3p	308	213	dme-miR-929-3p	374	296	26	0.149	tca-mir-929-3p	257	175	dme-miR-929-3p	255	205	11	0.511	cons.8mer:CTCCCTAA
tca-mir-263b-5p	751	529	dme-miR-263b-5p	1085	829	181	0.049	tca-mir-263b-5p	642	429	dme-miR-263b-5p	605	459	81	0.093	cons.8mer:CTTGGCAC
tca-mir-210-3p	462	310	dme-miR-210-3p	947	729	80	0.322	tca-mir-210-3p	272	182	dme-miR-210-3p	934	718	60	0.061	cons.8mer:CTTGTGCG
tca-mir-993-3p	204	129	dme-miR-993-3p	441	333	19	0.12	tca-mir-993-3p	279	182	dme-miR-993-3p	472	358	25	0.252	cons.8mer:GAAGCTCG
tca-mir-33-5p	600	385	dme-miR-33-5p	1793	1389	181	0.383	tca-mir-33-5p	486	333	dme-miR-33-5p	1170	905	94	0.622	cons.8mer:GTGCATTG
tca-mir-277-3p	1080	801	dme-miR-277-3p	2074	1653	396	0.852	tca-mir-277-3p	1266	919	dme-miR-277-3p	2176	1730	496	0.761	cons.8mer:TAAATGCA
tca-mir-965-3p	292	204	dme-miR-965-3p	467	364	26	0.351	tca-mir-965-3p	334	233	dme-miR-965-3p	572	450	35	0.441	cons.8mer:TAAGCGTA
tca-mir-124-3p	493	368	dme-miR-124-3p	595	455	94	0.003	tca-mir-124-3p	450	320	dme-miR-124-3p	530	393	57	0.052	cons.8mer:TAAGGCAC
tca-mir-993-5p	273	208	dme-miR-993-5p	190	149	14	0.142	tca-mir-993-5p	270	204	dme-miR-993-5p	237	179	15	0.202	cons.8mer:TACCCTGT
tca-mir-193-3p	196	141	dme-miR-193-3p	462	361	21	0.204	tca-mir-193-3p	170	120	dme-miR-193-3p	377	287	12	0.362	cons.8mer:TACTGGCC
tca-mir-995-3p	310	228	dme-miR-995-3p	363	263	23	0.227	tca-mir-995-3p	350	259	dme-miR-995-3p	364	266	25	0.313	cons.8mer:TAGCACCA
tca-mir-29-3p	310	228	dme-miR-285-3p	363	263	23	0.239	tca-mir-29-3p	397	300	dme-miR-285-3p	410	294	30	0.384	cons.8mer:TAGCACCA
tca-mir-998-3p	310	228	dme-miR-998-3p	363	263	23	0.242	tca-mir-998-3p	282	209	dme-miR-998-3p	372	268	23	0.192	cons.8mer:TAGCACCA
tca-mir-282-5p	127	82	dme-miR-282-5p	253	195	7	0.188	tca-mir-282-5p	155	108	dme-miR-282-5p	381	293	15	0.096	cons.8mer:TAGCCTCT
tca-mir-276-3p	327	223	dme-miR-276b-3p	493	353	40	0.032	tca-mir-276-3p	310	211	dme-miR-276b-3p	672	493	41	0.183	cons.8mer:TAGGAACT
tca-mir-276-3p	327	223	dme-miR-276a-3p	493	353	40	0.033	tca-mir-276-3p	310	211	dme-miR-276a-3p	576	429	34	0.238	cons.8mer:TAGGAACT
tca-mir-2944b-3p	1642	1214	dme-miR-6-3p	856	642	367	0	tca-mir-2944b-3p	950	684	dme-miR-6-3p	693	508	138	0.097	cons.8mer:TATCACAG
tca-mir-2b-3p	1642	1214	dme-miR-2b-3p	856	642	367	0	tca-mir-2b-3p	1045	750	dme-miR-2b-3p	596	438	130	0.104	cons.8mer:TATCACAG
tca-mir-2944a-3p	1642	1214	dme-miR-5-3p	856	642	367	0.001	tca-mir-2944a-3p	1165	840	dme-miR-5-3p	819	600	193	0.106	cons.8mer:TATCACAG
tca-mir-2944a-3p	1642	1214	dme-miR-6-3p	856	642	367	0.001	tca-mir-2944a-3p	1165	840	dme-miR-6-3p	693	508	157	0.197	cons.8mer:TATCACAG
tca-mir-2944a-3p	1642	1214	dme-miR-6-3p	856	642	367	0.001	tca-mir-2944a-3p	1165	840	dme-miR-6-3p	693	508	157	0.205	cons.8mer:TATCACAG
tca-mir-2944c-3p	1642	1214	dme-miR-5-3p	856	642	367	0.001	tca-mir-2944c-3p	1143	846	dme-miR-5-3p	819	600	187	0.207	cons.8mer:TATCACAG
tca-mir-13b-3p	1642	1214	dme-miR-13b-3p	856	642	367	0.002	tca-mir-13b-3p	1086	785	dme-miR-13b-3p	602	449	146	0.072	cons.8mer:TATCACAG
tca-mir-2a-3p	1642	1214	dme-miR-2a-3p	856	642	367	0.002	tca-mir-2a-3p	1045	750	dme-miR-2a-3p	644	478	144	0.073	cons.8mer:TATCACAG
tca-mir-2944b-3p	1642	1214	dme-miR-5-3p	856	642	367	0.002	tca-mir-2944b-3p	950	684	dme-miR-5-3p	819	600	165	0.078	cons.8mer:TATCACAG
tca-mir-13a-3p	1642	1214	dme-miR-13a-3p	856	642	367	0.002	tca-mir-13a-3p	1051	768	dme-miR-13a-3p	651	491	151	0.092	cons.8mer:TATCACAG
tca-mir-2b-3p	1642	1214	dme-miR-2b-3p	856	642	367	0.002	tca-mir-2b-3p	1045	750	dme-miR-2b-3p	596	438	130	0.123	cons.8mer:TATCACAG
tca-mir-2944c-3p	1642	1214	dme-miR-6-3p	856	642	367	0.002	tca-mir-2944c-3p	1143	846	dme-miR-6-3p	693	508	162	0.154	cons.8mer:TATCACAG
tca-mir-2944c-3p	1642	1214	dme-miR-6-3p	856	642	367	0.002	tca-mir-2944c-3p	1143	846	dme-miR-6-3p	693	508	162	0.169	cons.8mer:TATCACAG
tca-mir-2944a-3p	1642	1214	dme-miR-6-3p	856	642	367	0.002	tca-mir-2944a-3p	1165	840	dme-miR-6-3p	693	508	157	0.218	cons.8mer:TATCACAG
tca-mir-2944b-3p	1642	1214	dme-miR-6-3p	856	642	367	0.003	tca-mir-2944b-3p	950	684	dme-miR-6-3p	693	508	138	0.1	cons.8mer:TATCACAG
tca-mir-2a-3p	1642	1214	dme-miR-2a-3p	856	642	367	0.003	tca-mir-2a-3p	1045	750	dme-miR-2a-3p	644	478	144	0.1	cons.8mer:TATCACAG
tca-mir-2944c-3p	1642	1214	dme-miR-6-3p	856	642	367	0.003	tca-mir-2944c-3p	1143	846	dme-miR-6-3p	693	508	162	0.177	cons.8mer:TATCACAG
tca-mir-2944b-3p	1642	1214	dme-miR-6-3p	856	642	367	0.004	tca-mir-2944b-3p	950	684	dme-miR-6-3p	693	508	138	0.108	cons.8mer:TATCACAG
tca-mir-92c-3p	1076	788	dme-miR-310-3p	1410	1089	282	0.484	tca-mir-92c-3p	655	486	dme-miR-310-3p	875	681	123	0.213	cons.8mer:TATTGCAC
tca-mir-92c-3p	1076	788	dme-miR-313-3p	1410	1089	282	0.487	tca-mir-92c-3p	655	486	dme-miR-313-3p	1039	816	136	0.377	cons.8mer:TATTGCAC
tca-mir-92a-3p	1076	788	dme-miR-312-3p	1410	1089	282	0.491	tca-mir-92a-3p	661	493	dme-miR-312-3p	985	768	130	0.371	cons.8mer:TATTGCAC
tca-mir-92a-3p	1076	788	dme-miR-311-3p	1410	1089	282	0.499	tca-mir-92a-3p	661	493	dme-miR-311-3p	959	749	125	0.443	cons.8mer:TATTGCAC
tca-mir-92c-3p	1076	788	dme-miR-311-3p	1410	1089	282	0.5	tca-mir-92c-3p	655	486	dme-miR-311-3p	959	749	126	0.378	cons.8mer:TATTGCAC
tca-mir-92a-3p	1076	788	dme-miR-313-3p	1410	1089	282	0.516	tca-mir-92a-3p	661	493	dme-miR-313-3p	1039	816	137	0.379	cons.8mer:TATTGCAC
tca-mir-92a-3p	1076	788	dme-miR-310-3p	1410	1089	282	0.52	tca-mir-92a-3p	661	493	dme-miR-310-3p	875	681	123	0.256	cons.8mer:TATTGCAC
tca-mir-92c-3p	1076	788	dme-miR-312-3p	1410	1089	282	0.521	tca-mir-92c-3p	655	486	dme-miR-312-3p	985	768	132	0.306	cons.8mer:TATTGCAC
tca-mir-932-5p	521	351	dme-miR-932-5p	984	742	99	0.197	tca-mir-932-5p	495	342	dme-miR-932-5p	707	512	63	0.286	cons.8mer:TCAATTCC
tca-mir-309a-3p	234	166	dme-miR-3-3p	476	361	14	0.821	tca-mir-309a-3p	206	140	dme-miR-3-3p	469	347	7	0.971	cons.8mer:TCACTGGG
tca-mir-309c-3p	234	166	dme-miR-3-3p	476	361	14	0.832	tca-mir-309c-3p	242	161	dme-miR-3-3p	469	347	14	0.766	cons.8mer:TCACTGGG
tca-mir-309b-3p	234	166	dme-miR-3-3p	476	361	14	0.836	tca-mir-309b-3p	224	150	dme-miR-3-3p	469	347	9	0.949	cons.8mer:TCACTGGG
tca-mir-275-3p	284	200	dme-miR-275-3p	288	206	12	0.564	tca-mir-275-3p	354	240	dme-miR-275-3p	358	269	22	0.393	cons.8mer:TCAGGTAC
tca-mir-14-3p	681	502	dme-miR-14-3p	506	372	85	0.03	tca-mir-14-3p	653	469	dme-miR-14-3p	648	478	75	0.419	cons.8mer:TCAGTCTT
tca-mir-970-3p	349	246	dme-miR-970-3p	644	493	46	0.217	tca-mir-970-3p	357	247	dme-miR-970-3p	522	399	41	0.159	cons.8mer:TCATAAGA
tca-mir-125-5p	131	90	dme-miR-125-5p	222	156	7	0.13	tca-mir-125-5p	103	70	dme-miR-125-5p	149	107	6	0.04	cons.8mer:TCCCTGAG
tca-mir-9d-5p	652	457	dme-miR-9a-5p	1101	815	174	0.007	tca-mir-9d-5p	826	557	dme-miR-9a-5p	1895	1434	295	0.16	cons.8mer:TCTTTGGT
tca-mir-9c-5p	652	457	dme-miR-9a-5p	1101	815	174	0.008	tca-mir-9c-5p	719	477	dme-miR-9a-5p	1895	1434	269	0.065	cons.8mer:TCTTTGGT
tca-mir-9a-5p	652	457	dme-miR-9a-5p	1101	815	174	0.008	tca-mir-9a-5p	886	597	dme-miR-9a-5p	1895	1434	320	0.138	cons.8mer:TCTTTGGT
tca-mir-9e-5p	652	457	dme-miR-9a-5p	1101	815	174	0.013	tca-mir-9e-5p	1025	685	dme-miR-9a-5p	1895	1434	383	0.061	cons.8mer:TCTTTGGT
tca-mir-317-3p	598	429	dme-miR-317-3p	695	531	85	0.226	tca-mir-317-3p	902	634	dme-miR-317-3p	852	677	151	0.318	cons.8mer:TGAACACA
tca-mir-279b-3p	549	417	dme-miR-996-3p	459	353	85	0	tca-mir-279b-3p	476	352	dme-miR-996-3p	596	457	84	0.004	cons.8mer:TGACTAGA
tca-mir-279e-3p	549	417	dme-miR-279-3p	459	353	85	0	tca-mir-279e-3p	490	371	dme-miR-279-3p	460	361	72	0.007	cons.8mer:TGACTAGA
tca-mir-279e-3p	549	417	dme-miR-996-3p	459	353	85	0.001	tca-mir-279e-3p	490	371	dme-miR-996-3p	596	457	89	0.006	cons.8mer:TGACTAGA
tca-mir-279d-3p	549	417	dme-miR-996-3p	459	353	85	0.001	tca-mir-279d-3p	477	357	dme-miR-996-3p	596	457	81	0.007	cons.8mer:TGACTAGA
tca-mir-279c-3p	549	417	dme-miR-286-3p	459	353	85	0.001	tca-mir-279c-3p	507	375	dme-miR-286-3p	485	374	67	0.025	cons.8mer:TGACTAGA
tca-mir-279c-3p	549	417	dme-miR-279-3p	459	353	85	0.002	tca-mir-279c-3p	507	375	dme-miR-279-3p	460	361	72	0.006	cons.8mer:TGACTAGA
tca-mir-279c-3p	549	417	dme-miR-996-3p	459	353	85	0.002	tca-mir-279c-3p	507	375	dme-miR-996-3p	596	457	86	0.012	cons.8mer:TGACTAGA
tca-mir-279b-3p	549	417	dme-miR-286-3p	459	353	85	0.002	tca-mir-279b-3p	476	352	dme-miR-286-3p	485	374	66	0.023	cons.8mer:TGACTAGA
tca-mir-279e-3p	549	417	dme-miR-286-3p	459	353	85	0.003	tca-mir-279e-3p	490	371	dme-miR-286-3p	485	374	68	0.017	cons.8mer:TGACTAGA
tca-mir-279a-3p	549	417	dme-miR-279-3p	459	353	85	0.004	tca-mir-279a-3p	499	365	dme-miR-279-3p	460	361	71	0.007	cons.8mer:TGACTAGA
tca-mir-279b-3p	549	417	dme-miR-279-3p	459	353	85	0.004	tca-mir-279b-3p	476	352	dme-miR-279-3p	460	361	69	0.007	cons.8mer:TGACTAGA
tca-bantam-3p	314	231	dme-bantam-3p	445	329	45	0.008	tca-bantam-3p	512	370	dme-bantam-3p	792	597	84	0.182	cons.8mer:TGAGATCA
tca-let-7-5p	258	179	dme-let-7-5p	279	207	13	0.385	tca-let-7-5p	387	252	dme-let-7-5p	498	381	38	0.205	cons.8mer:TGAGGTAG
tca-mir-12-5p	509	365	dme-miR-12-5p	784	628	85	0.217	tca-mir-12-5p	819	573	dme-miR-12-5p	1130	881	156	0.664	cons.8mer:TGAGTATT
tca-mir-219-5p	544	386	dme-miR-219-5p	868	660	107	0.068	tca-mir-219-5p	440	310	dme-miR-219-5p	469	351	53	0.021	cons.8mer:TGATTGTC
tca-mir-7-5p	408	292	dme-miR-7-5p	517	401	55	0.047	tca-mir-7-5p	602	411	dme-miR-7-5p	794	594	85	0.331	cons.8mer:TGGAAGAC
tca-mir-1-3p	626	486	dme-miR-1-3p	826	627	133	0.038	tca-mir-1-3p	837	625	dme-miR-1-3p	1163	880	186	0.393	cons.8mer:TGGAATGT
tca-mir-184-3p	183	118	dme-miR-184-3p	244	198	36	0	tca-mir-184-3p	227	157	dme-miR-184-3p	354	289	31	0.003	cons.8mer:TGGACGGA
tca-mir-34-5p	400	299	dme-miR-34-5p	621	484	78	0.008	tca-mir-34-5p	434	287	dme-miR-34-5p	1052	796	70	0.611	cons.8mer:TGGCAGTG
tca-mir-316-5p	746	496	dme-miR-316-5p	1169	897	152	0.401	tca-mir-316-5p	642	419	dme-miR-316-5p	1321	996	126	0.698	cons.8mer:TGTCTTTT
tca-mir-989-3p	410	276	dme-miR-989-3p	662	504	55	0.158	tca-mir-989-3p	636	429	dme-miR-989-3p	692	538	82	0.308	cons.8mer:TGTGATGT
tca-mir-iab-8-5p	659	462	dme-miR-iab-8-5p	887	716	125	0.168	tca-mir-iab-8-5p	809	580	dme-miR-iab-8-5p	1801	1433	311	0.122	cons.8mer:TTACGTAT
tca-mir-981-3p	421	273	dme-miR-981-3p	927	699	74	0.174	tca-mir-981-3p	394	261	dme-miR-981-3p	807	604	61	0.183	cons.8mer:TTCGTTGT
tca-mir-133-3p	257	180	dme-miR-133-3p	335	252	17	0.292	tca-mir-133-3p	128	87	dme-miR-133-3p	196	150	3	0.597	cons.8mer:TTGGTCCC
tca-mir-971b-3p	493	320	dme-miR-971-3p	1145	914	115	0.122	tca-mir-971b-3p	548	369	dme-miR-971-3p	1314	1030	137	0.275	cons.8mer:TTGGTGTT
tca-mir-927b-5p	928	641	dme-miR-927-5p	1310	1008	217	0.397	tca-mir-927b-5p	1199	825	dme-miR-927-5p	1393	1084	307	0.367	cons.8mer:TTTAGAAT
tca-mir-927a-5p	928	641	dme-miR-927-5p	1310	1008	217	0.438	tca-mir-927a-5p	955	670	dme-miR-927-5p	1393	1084	254	0.315	cons.8mer:TTTAGAAT
tca-mir-375-3p	635	424	dme-miR-375-3p	1405	1116	172	0.217	tca-mir-375-3p	460	308	dme-miR-375-3p	1707	1360	152	0.213	cons.8mer:TTTGTTCG
tca-mir-315-5p	1383	928	dme-miR-315-5p	2555	1944	557	0.771	tca-mir-315-5p	1832	1205	dme-miR-315-5p	3022	2299	834	0.902	cons.8mer:TTTTGATT
